# Supplementary material for: Geochemical Assessment of Sediment Heavy Metal(loid) Concentrations in Lofa County, Northwestern Liberia: A Comparative Analysis of Average Shale and Upper Continental Crust Background Values
Source: Toxics. 2026 May 14;14(5):436. doi: 10.3390/toxics14050436 (PMC13211182; doi:10.3390/toxics14050436)
Supplement: Supplementary file 1 [file toxics-14-00436-s001.zip]

Archive with 1 entries (1 files):
- toxics-4204232-supplementary.pdf
